# Supplementary material for: Global disease burden of colorectal cancer attributable to high BMI has more than doubled over the past 30 years
Source: Front Oncol. 2025 May 19;15:1580458. doi: 10.3389/fonc.2025.1580458 (PMC12130443; doi:10.3389/fonc.2025.1580458)
Supplement: Supplementary file 1 [file Table1.xlsx]

## Sheet: Sheet1
Supplementary Table 1. The mortality cases and ASDR as well as DALYs of colorectal cancer attributed to high body mass index in 1990 and 2021 by nations.
Location	ASDR							DALYs
	1990			2021		1990-2021 EAPC (95% CI)		1990			2021		1990-2021 EAPC (95% CI)
	Number (95% UI)	ASDR (95% UI)		Number (95% UI)	ASDR (95% UI)			Number (95% UI)	ASDR (95% UI)		Number (95% UI)	ASDR (95% UI)
Afghanistan	58 (14-113.6)	0.8 (0.2-1.6)		116.7 (37.5-221.5)	1.1 (0.4-2.1)	1.12 (1.02-1.23)		1788 (395.4-3506)	23.8 (5.4-46.4)		4014.6 (1226-7756.3)	31.4 (10.2-59.4)	0.97 (0.88-1.07)
Albania	15.2 (6.3-25.5)	0.8 (0.3-1.4)		42.4 (17.9-71.3)	1 (0.4-1.6)	0.87 (0.67-1.07)		361.6 (148-604.3)	17.5 (7.2-29.2)		874.2 (369.4-1483)	20.2 (8.6-34.3)	0.76 (0.57-0.96)
Algeria	37.5 (14.7-63)	0.4 (0.1-0.6)		182.9 (74.7-298.7)	0.6 (0.2-1)	1.92 (1.75-2.09)		1033.3 (410-1763.7)	8.3 (3.3-14.1)		4690.8 (1930.8-7694.9)	12.9 (5.3-21.1)	1.57 (1.45-1.7)
American Samoa	0.5 (0.2-0.7)	2 (0.9-3.2)		1.2 (0.6-1.8)	2.6 (1.2-4)	0.92 (0.81-1.02)		14.3 (6.6-22.1)	53.9 (24.5-84.1)		34.7 (16.7-53.9)	68.1 (32.7-105)	0.86 (0.76-0.97)
Andorra	1.2 (0.4-2.2)	2.1 (0.8-4)		2.6 (1-4.7)	1.6 (0.6-2.9)	-0.49 (-0.76--0.23)		28.5 (10.6-53.4)	49 (18.2-91.5)		57 (22.4-102.5)	37.2 (14.6-66.8)	-0.53 (-0.78--0.29)
Angola	8.3 (3-14.5)	0.2 (0.1-0.4)		54.3 (19.9-97.9)	0.5 (0.2-0.8)	2.55 (2.41-2.69)		263.1 (94.4-459.7)	5.7 (2-9.9)		1707.1 (628.6-3096.5)	12.1 (4.4-21.8)	2.43 (2.3-2.56)
Antigua and Barbuda	0.5 (0.2-0.9)	1 (0.4-1.6)		1.8 (0.8-2.9)	1.8 (0.7-2.8)	2.08 (1.9-2.26)		12.1 (5-19.5)	23.4 (9.6-37.9)		44.3 (19.2-69.5)	40.5 (17.4-63.8)	1.91 (1.75-2.06)
Argentina	699.5 (303.8-1143.7)	2.2 (1-3.6)		1532.5 (671.2-2506.6)	2.7 (1.2-4.4)	0.96 (0.73-1.19)		16545.4 (7128.5-27182.8)	50.9 (21.9-83.7)		34748.7 (15258.2-57059.9)	63.3 (27.9-104.1)	1.02 (0.8-1.24)
Armenia	40.5 (16.9-64.1)	1.5 (0.6-2.4)		72.9 (31.2-117.3)	1.7 (0.7-2.7)	0.69 (0.51-0.87)		1151.3 (478.3-1813.2)	39.7 (16.5-63)		1695.6 (730.2-2732)	39 (16.8-63)	0.19 (0.03-0.35)
Australia	440.6 (183-698.4)	2.3 (0.9-3.6)		916.3 (395.2-1454)	1.9 (0.8-3.1)	-0.75 (-0.84--0.65)		10554.4 (4381.5-16830.7)	54.8 (22.8-87.5)		19250 (8365.1-30518.4)	45.5 (19.8-71.8)	-0.86 (-0.95--0.76)
Austria	276.3 (110-448.3)	2.3 (0.9-3.7)		255.2 (107.3-437.6)	1.3 (0.5-2.2)	-1.86 (-1.92--1.8)		5748.4 (2314.2-9248.5)	50 (20.1-80.4)		4949.7 (2059.1-8330.2)	28.4 (11.8-47.7)	-1.88 (-1.94--1.82)
Azerbaijan	46.7 (18.6-75.6)	0.9 (0.4-1.5)		96.1 (41.3-159.9)	0.9 (0.4-1.6)	0.4 (0.16-0.65)		1418.9 (572.9-2305.4)	26.1 (10.6-42.4)		2788 (1178-4629.5)	24.5 (10.4-40.7)	0.01 (-0.22-0.24)
Bahamas	2.3 (1-3.7)	1.5 (0.6-2.4)		9.8 (4-15.9)	2.5 (1-4)	1.93 (1.8-2.07)		67.9 (29-109.5)	40.3 (17.1-65.1)		269.9 (111.5-432.8)	63 (26-101.3)	1.76 (1.64-1.87)
Bahrain	2 (0.8-3.2)	1.2 (0.5-2)		12.5 (5.3-20.3)	1.7 (0.7-2.8)	0.61 (0.33-0.89)		60.7 (25.6-98.3)	29.3 (12.2-47.4)		383.9 (165.4-626.7)	37 (15.7-60.1)	0.27 (0.04-0.51)
Bangladesh	28.5 (8-49.2)	0.1 (0-0.1)		164.8 (57.4-291.1)	0.1 (0-0.2)	2.55 (2.41-2.69)		903.5 (260.9-1602.1)	1.7 (0.5-2.9)		5088.2 (1812.4-9043.8)	3.4 (1.2-6)	2.72 (2.54-2.91)
Barbados	5 (2.1-8.3)	1.7 (0.7-2.8)		15.9 (6.9-26.6)	3.1 (1.3-5.1)	2.19 (1.91-2.47)		114.3 (48.2-189.7)	42 (17.7-69.3)		354.9 (156.1-583.4)	70.3 (30.9-115.6)	2.04 (1.79-2.29)
Belarus	216 (87.5-356.8)	1.7 (0.7-2.7)		395.1 (163.6-669.9)	2.4 (1-4.1)	0.53 (0.22-0.84)		5529.7 (2242.3-9062.4)	42.3 (17.1-69.5)		9474 (3919.8-16199.7)	59.2 (24.4-101.1)	0.35 (0.04-0.66)
Belgium	306.7 (128.2-493.4)	2 (0.8-3.1)		387.5 (163.8-652)	1.5 (0.6-2.5)	-0.77 (-0.87--0.66)		6304.9 (2571.7-10167)	41.9 (17.2-67.6)		7389.8 (3140.5-12367.3)	33.1 (14.1-54.8)	-0.74 (-0.87--0.61)
Belize	0.6 (0.3-1)	0.7 (0.3-1.1)		3.8 (1.7-5.9)	1.3 (0.6-2.1)	2.23 (1.73-2.73)		15.7 (6.7-25.2)	16.4 (6.9-26.3)		104.7 (46.7-163.6)	32.4 (14.4-50.5)	2.26 (1.78-2.74)
Benin	4.6 (1.7-7.5)	0.2 (0.1-0.4)		19.2 (7.4-32.7)	0.4 (0.1-0.7)	1.82 (1.73-1.91)		130.5 (48.8-218.4)	6.2 (2.3-10.3)		546.1 (214.7-945.9)	9.5 (3.7-16.3)	1.5 (1.42-1.59)
Bermuda	1.8 (0.7-3)	3 (1.2-4.9)		3.9 (1.7-6.4)	2.7 (1.2-4.5)	-0.11 (-0.27-0.05)		43 (17.9-71.2)	68.1 (28.3-112.9)		81 (36.1-130.3)	62 (27.7-99.3)	-0.15 (-0.31-0)
Bhutan	0.6 (0.2-1.2)	0.2 (0.1-0.4)		2.1 (0.8-3.8)	0.3 (0.1-0.6)	1.12 (1.03-1.21)		21.2 (7.4-38.7)	7.1 (2.5-12.9)		60.5 (23.7-110.2)	9.3 (3.6-17)	0.84 (0.76-0.92)
Bolivia (Plurinational State of)	28.5 (10.2-52.8)	0.9 (0.3-1.7)		129.2 (50.5-226)	1.5 (0.6-2.6)	1.59 (1.57-1.62)		807.6 (282.6-1488.2)	23.3 (8.2-43.3)		3353.4 (1351-5867.8)	35.2 (13.9-61.4)	1.3 (1.27-1.32)
Bosnia and Herzegovina	51.3 (20.9-84.4)	1.3 (0.5-2.1)		145.1 (62.6-237.7)	2.3 (1-3.7)	2.15 (1.94-2.37)		1402.2 (569.8-2295.2)	32.2 (13.1-52.8)		3262.3 (1401.7-5348.9)	52.9 (22.8-86.8)	1.92 (1.68-2.16)
Botswana	2.6 (1-4.7)	0.5 (0.2-0.9)		13.3 (5.3-23)	1 (0.4-1.8)	2.64 (2.35-2.92)		71 (26.7-130.9)	12.1 (4.6-21.9)		358.5 (138.1-621)	23.1 (9.2-39.8)	2.43 (2.14-2.72)
Brazil	687.4 (284.5-1114.9)	0.8 (0.3-1.3)		3555.4 (1501.9-5722.5)	1.4 (0.6-2.3)	1.84 (1.73-1.95)		19032.7 (7959.1-30826.9)	19.9 (8.3-32.2)		92419.7 (39036.3-147505.9)	36.2 (15.3-57.8)	1.87 (1.76-1.97)
Brunei Darussalam	1.2 (0.5-2.1)	1.1 (0.4-1.9)		5.3 (2.1-8.8)	1.4 (0.6-2.3)	1.33 (1.1-1.57)		40 (16.6-67.7)	30.9 (12.6-52.1)		171.1 (70.2-281.6)	39.5 (16.1-65.6)	1.28 (1.04-1.51)
Bulgaria	283.5 (124.5-461.4)	2.4 (1-3.9)		488.8 (203.9-818.8)	3.4 (1.4-5.6)	1.56 (1.37-1.75)		7246 (3206.3-11789.3)	58.2 (25.7-94.4)		10795.8 (4525.6-18050.1)	79.9 (33.5-133.2)	1.37 (1.21-1.54)
Burkina Faso	4.5 (1.5-7.5)	0.1 (0-0.2)		16.8 (5.5-29.7)	0.2 (0.1-0.3)	2.05 (1.91-2.19)		133.7 (45.3-221.3)	2.8 (0.9-4.7)		494 (165.9-877.5)	4.7 (1.6-8.4)	1.92 (1.76-2.07)
Burundi	4.1 (1.2-7.3)	0.2 (0.1-0.3)		10.6 (3.4-18.9)	0.2 (0.1-0.4)	0.37 (0.15-0.59)		119 (35.1-215)	4.8 (1.4-8.6)		316 (99.3-558.9)	5.7 (1.8-10.2)	0.1 (-0.14-0.35)
Cabo Verde	0.4 (0.1-0.6)	0.2 (0.1-0.3)		3.1 (1.2-5.1)	0.7 (0.3-1.2)	4.42 (4.04-4.79)		8.7 (3.3-14.5)	4 (1.5-6.7)		69.1 (27.2-113.9)	15.2 (6.1-25)	3.86 (3.5-4.22)
Cambodia	11.1 (3.2-19.7)	0.2 (0.1-0.4)		54 (18.6-91.5)	0.4 (0.1-0.7)	1.93 (1.83-2.03)		354.6 (103.4-631.5)	6.7 (1.9-11.9)		1642.6 (574.6-2786.4)	11.7 (4-19.8)	1.78 (1.69-1.87)
Cameroon	20 (8-33.1)	0.5 (0.2-0.8)		98.7 (35.6-171.8)	0.9 (0.3-1.5)	2.09 (2.01-2.18)		567.6 (226.3-932.6)	11.8 (4.7-19.4)		2776.7 (1005.9-4900.3)	20.2 (7.3-35.1)	1.87 (1.78-1.96)
Canada	705.3 (308-1129.2)	2.2 (1-3.5)		1365.4 (602.3-2185.1)	1.8 (0.8-2.9)	-0.43 (-0.55--0.31)		16298.3 (7088.2-26040.7)	50.7 (22.2-80.6)		28464.6 (12799.7-45611.5)	42.2 (19-67.6)	-0.45 (-0.55--0.35)
Central African Republic	2.7 (0.9-4.9)	0.2 (0.1-0.4)		10.1 (3.4-18.8)	0.4 (0.1-0.8)	2.17 (2.13-2.2)		85.2 (29.2-158.2)	6.3 (2.2-11.5)		333.4 (112-617.6)	12 (4-22.2)	2.13 (2.08-2.17)
Chad	4 (1.5-6.6)	0.1 (0.1-0.2)		15.8 (6.2-26.6)	0.3 (0.1-0.5)	2.45 (2.36-2.55)		105.7 (38.6-175.8)	3.7 (1.4-6)		444.1 (171.8-740.2)	7.1 (2.8-12)	2.32 (2.23-2.41)
Chile	132 (54.8-213.8)	1.4 (0.6-2.2)		501 (226.9-810)	1.9 (0.9-3.1)	1.39 (1.27-1.5)		3231.5 (1344.5-5236.1)	31.6 (13.1-51.3)		11318.9 (5157.5-18027.9)	44.7 (20.4-71.2)	1.43 (1.31-1.55)
China	3611.4 (1251.9-6159.9)	0.5 (0.2-0.8)		19417.6 (8052.9-32452.4)	0.9 (0.4-1.6)	2.39 (2.31-2.48)		109322.5 (37789.2-186965.8)	11.9 (4.1-20.3)		507316.5 (209263.9-853770)	24.2 (10-40.7)	2.31 (2.19-2.42)
Colombia	123.9 (50.6-200.6)	0.7 (0.3-1.2)		705.3 (298.9-1175.5)	1.3 (0.5-2.1)	1.64 (1.49-1.78)		3323.6 (1369.5-5401.3)	17.7 (7.3-28.6)		17786.9 (7455.5-29652)	32.2 (13.5-53.7)	1.82 (1.67-1.97)
Comoros	0.6 (0.2-1)	0.3 (0.1-0.5)		3.2 (1.2-5.8)	0.7 (0.2-1.2)	2.58 (2.46-2.7)		17.6 (5.9-30.8)	8 (2.6-13.9)		90 (32.7-164.3)	17 (6.1-30.6)	2.35 (2.21-2.5)
Congo	4.5 (1.6-8.1)	0.4 (0.1-0.7)		20.5 (7.7-35.5)	0.7 (0.3-1.3)	1.72 (1.6-1.83)		141 (51.7-254.1)	11.6 (4.3-20.8)		657.9 (239.1-1130.3)	19.9 (7.4-34.3)	1.55 (1.42-1.68)
Cook Islands	0.1 (0.1-0.2)	1 (0.4-1.6)		0.2 (0.1-0.4)	0.9 (0.4-1.5)	-0.46 (-0.62--0.3)		3.6 (1.6-5.7)	26.5 (11.6-42.8)		5.9 (2.8-9.5)	23.4 (11-37.9)	-0.49 (-0.67--0.31)
Costa Rica	14.8 (6.1-24.2)	0.9 (0.4-1.4)		106.1 (44.7-173.2)	1.9 (0.8-3.1)	2.88 (2.69-3.07)		381.1 (157.6-616.9)	20.9 (8.6-33.9)		2712 (1144.4-4347.8)	49.2 (20.7-78.7)	3.02 (2.81-3.23)
Côte d'Ivoire	7.8 (3.1-13)	0.2 (0.1-0.3)		33.8 (12.6-58.6)	0.3 (0.1-0.5)	1.44 (1.34-1.54)		245 (94.5-408.3)	5.2 (2.1-8.7)		1023.3 (375.7-1811.9)	7.8 (2.9-13.7)	1.36 (1.25-1.46)
Croatia	146.9 (62.8-238.5)	2.5 (1.1-4.1)		316.5 (137.8-515)	3.4 (1.5-5.4)	1.04 (0.85-1.24)		3483.1 (1488.5-5721.6)	57.1 (24.3-93)		6433.1 (2818.7-10493.3)	74.4 (32.6-120.5)	0.94 (0.72-1.16)
Cuba	104.9 (42.7-166.5)	1 (0.4-1.6)		375.9 (152.7-619.2)	1.9 (0.8-3.1)	2.12 (2.03-2.21)		2684.9 (1097.3-4295)	26.2 (10.7-41.9)		8629.7 (3529-14289)	45.5 (18.6-75.5)	1.96 (1.84-2.07)
Cyprus	9.1 (3.4-14.7)	1.3 (0.5-2.1)		26.8 (11.3-45.2)	1.4 (0.6-2.3)	0.44 (0.29-0.59)		202 (77.8-330.8)	26.3 (10-42.6)		562.3 (241-946.9)	28 (11.9-46.9)	0.51 (0.36-0.67)
Czechia	616.3 (273.1-976.3)	4.4 (2-7)		641.2 (282.7-1038.3)	2.9 (1.3-4.7)	-1.71 (-1.89--1.52)		14060.9 (6233.1-22082.2)	102 (45.3-159.7)		13383.7 (5790.3-21865.7)	64.4 (27.8-105.6)	-1.81 (-1.99--1.63)
Democratic People's Republic of Korea	40.2 (11.8-74.7)	0.3 (0.1-0.5)		162.6 (56.8-303.7)	0.5 (0.2-1)	2.21 (2.11-2.31)		1120.7 (308.4-2102.7)	6.6 (1.9-12.4)		3808 (1291.3-7026.7)	11.6 (3.9-21.4)	1.94 (1.84-2.04)
Democratic Republic of the Congo	29.3 (9.7-50.7)	0.2 (0.1-0.3)		148.9 (52.7-268.6)	0.4 (0.2-0.8)	2.66 (2.43-2.89)		843.2 (280.8-1468.3)	4.9 (1.6-8.6)		4346 (1542.3-7729.4)	10.7 (3.8-19.4)	2.6 (2.37-2.84)
Denmark	155.8 (65.4-253.8)	1.9 (0.8-3.1)		242.5 (102.9-413)	1.9 (0.8-3.2)	-0.32 (-0.6--0.04)		3352.2 (1392.8-5458.9)	43.6 (18-70.8)		4655.7 (1980.7-7815.5)	40.2 (17.2-67.4)	-0.57 (-0.84--0.3)
Djibouti	0.2 (0.1-0.5)	0.2 (0.1-0.3)		2.4 (0.8-4.3)	0.4 (0.1-0.7)	2.56 (2.52-2.61)		7.7 (2.4-15.1)	4.6 (1.4-9)		75.3 (25.2-136.5)	9.8 (3.2-17.4)	2.42 (2.36-2.47)
Dominica	0.9 (0.4-1.4)	1.5 (0.6-2.3)		1.9 (0.8-3)	2.3 (1-3.7)	1.62 (1.54-1.7)		19.2 (8-30)	32.8 (13.8-51.6)		43.9 (20.1-69.2)	52.1 (23.7-82)	1.64 (1.56-1.71)
Dominican Republic	15.6 (6-26.5)	0.4 (0.2-0.7)		88.8 (35.6-148.8)	0.9 (0.4-1.5)	2.77 (2.59-2.96)		457.4 (175.6-784.1)	11.3 (4.3-19.4)		2400.9 (974.3-4001.2)	23.3 (9.4-38.7)	2.79 (2.64-2.94)
Ecuador	29.8 (12.2-47.9)	0.6 (0.2-0.9)		202.7 (84.4-331.8)	1.3 (0.5-2.1)	2.91 (2.59-3.24)		787.6 (328.5-1262.4)	14 (5.8-22.5)		5130.8 (2188.4-8366.2)	30.8 (13.1-50.2)	2.83 (2.51-3.16)
Egypt	168.4 (72.2-266)	0.6 (0.3-1)		926.5 (416.1-1463)	1.6 (0.7-2.5)	3.7 (3.4-4)		5362.1 (2308.1-8394.1)	16.8 (7.2-26.5)		27657.5 (12311.8-43682.8)	39 (17.5-61.2)	3.35 (3.1-3.6)
El Salvador	15.5 (6.3-24.7)	0.5 (0.2-0.8)		72.3 (31.2-120)	1.2 (0.5-1.9)	2.62 (2.43-2.81)		436.9 (182.3-706.6)	13.8 (5.8-22.3)		1873.2 (815.7-3094.1)	30.7 (13.4-50.7)	2.63 (2.45-2.81)
Equatorial Guinea	0.8 (0.3-1.3)	0.4 (0.1-0.7)		5 (1.9-9.2)	1 (0.4-1.9)	3.47 (3.32-3.61)		23.3 (8.6-41.2)	10.5 (4-18.6)		151.1 (58.4-286.1)	25.2 (9.8-46.9)	3 (2.85-3.15)
Eritrea	1.8 (0.6-3.1)	0.2 (0.1-0.3)		9.2 (3.3-15.5)	0.3 (0.1-0.6)	2.64 (2.59-2.69)		59.3 (20.7-103.5)	4.2 (1.5-7.4)		289 (101.7-492.5)	8.7 (3.2-14.9)	2.43 (2.38-2.48)
Estonia	43 (17.8-69.4)	2.1 (0.9-3.3)		68.9 (30.2-114.3)	2.4 (1-3.9)	0.14 (-0.01-0.29)		1049.6 (430.6-1703.4)	51.1 (21-82.8)		1350.7 (588-2239)	51.9 (22.6-86.2)	-0.27 (-0.44--0.1)
Eswatini	2.8 (1.1-4.8)	1.1 (0.4-2)		11.6 (4.6-20.2)	2.3 (0.9-4)	2.73 (2.2-3.26)		76.8 (31-133.1)	25.6 (10.2-44.3)		333.8 (128.7-589.9)	54.8 (21.9-95.5)	2.88 (2.27-3.49)
Ethiopia	87.7 (27-149.7)	0.4 (0.1-0.8)		199.5 (70.5-329.7)	0.5 (0.2-0.8)	-0.15 (-0.38-0.08)		2719.8 (839.6-4642.2)	12 (3.7-20.3)		5678.7 (2078.9-9385.6)	11.9 (4.3-19.7)	-0.51 (-0.74--0.27)
Fiji	3.3 (1.4-5.6)	0.9 (0.4-1.6)		10.5 (4.5-17)	1.5 (0.6-2.4)	1.46 (1.28-1.63)		102.9 (42.8-173.8)	24.6 (10.2-41.6)		293.7 (126-480.2)	35.9 (15.3-58.5)	1.3 (1.09-1.51)
Finland	99.7 (41.2-162.9)	1.4 (0.6-2.3)		184.4 (78.9-307.9)	1.3 (0.6-2.2)	-0.14 (-0.23--0.05)		2163.3 (891.3-3581.7)	30.8 (12.7-51.2)		3538.8 (1526.5-5896.4)	29.5 (12.6-49.6)	-0.2 (-0.27--0.13)
France	1518.5 (624.5-2486.5)	1.8 (0.7-2.9)		2573.9 (1077.8-4254.3)	1.6 (0.7-2.7)	-0.28 (-0.37--0.18)		30609.2 (12509.9-49899.2)	37.9 (15.5-61.6)		47130.4 (19860.2-77738.1)	35.3 (15-58.5)	-0.18 (-0.28--0.08)
Gabon	4.9 (1.7-9.5)	0.9 (0.3-1.7)		15.2 (6.2-26.8)	1.5 (0.6-2.6)	1.72 (1.63-1.82)		138.2 (49.3-267.9)	23 (8.2-44.5)		442.6 (180.5-769.9)	37.9 (15.5-66.6)	1.54 (1.44-1.64)
Gambia	0.5 (0.2-0.8)	0.1 (0.1-0.2)		2.3 (0.9-4)	0.2 (0.1-0.4)	1.58 (1.43-1.73)		14.3 (5.1-24.5)	3.7 (1.3-6.3)		65.8 (25.9-118.9)	6.1 (2.4-10.6)	1.46 (1.28-1.65)
Georgia	64.9 (26.2-102.4)	1 (0.4-1.6)		91.2 (39.7-147.9)	1.5 (0.7-2.5)	2.48 (2.02-2.94)		1841.6 (750.8-2894.2)	29 (11.8-45.6)		2218 (965.3-3621.3)	39.2 (17.1-63.8)	2.03 (1.64-2.42)
Germany	3573.8 (1485.2-5720.4)	2.7 (1.1-4.4)		3630.4 (1500.3-6089.5)	1.7 (0.7-2.9)	-1.74 (-1.86--1.62)		74845 (31329.3-120490)	60 (25.1-97.1)		70676.4 (29411.3-118658.5)	39.3 (16.3-65.2)	-1.65 (-1.77--1.54)
Ghana	12 (4.6-20.2)	0.2 (0.1-0.3)		81.5 (31.4-138.8)	0.5 (0.2-0.9)	3.45 (3.4-3.51)		370 (143.7-622.2)	5.2 (2-8.7)		2303.2 (899.9-3951.1)	12.6 (4.9-21.5)	3.07 (3.01-3.12)
Greece	207.6 (85.1-340.5)	1.4 (0.6-2.3)		467.5 (188.5-770.4)	1.8 (0.7-2.9)	0.46 (0.25-0.67)		4468.6 (1846.4-7366.7)	29.7 (12.3-48.9)		8625.1 (3544.4-14172.8)	38.5 (16.1-63.3)	0.6 (0.44-0.76)
Greenland	1.5 (0.6-2.4)	4.7 (2-7.8)		2 (0.8-3.4)	3.1 (1.3-5.1)	-1.4 (-1.49--1.3)		42.9 (18.2-70.8)	114.4 (49.2-188.7)		54.6 (22.7-90)	74.5 (31.1-122)	-1.4 (-1.48--1.32)
Grenada	0.7 (0.3-1.1)	0.9 (0.4-1.5)		2 (0.8-3.2)	1.8 (0.8-2.9)	2.46 (2.32-2.61)		16.6 (6.6-26.9)	25.1 (9.9-40.7)		51.9 (22.3-83.9)	44.1 (18.7-71.6)	2.18 (2.07-2.29)
Guam	1.2 (0.5-1.9)	1.7 (0.7-2.7)		3 (1.3-4.8)	1.4 (0.6-2.3)	0.05 (-0.3-0.4)		35.4 (14.9-57.3)	40.8 (16.8-66.4)		86.4 (38.5-136.8)	42.6 (19-67.7)	0.62 (0.32-0.92)
Guatemala	13.8 (5.8-22.3)	0.4 (0.2-0.7)		95 (41.1-156)	0.9 (0.4-1.4)	2.1 (1.8-2.4)		413.9 (173.8-669.3)	10.7 (4.5-17.3)		2633 (1139.4-4363.3)	22.4 (9.7-37)	2.37 (2.1-2.65)
Guinea	5 (1.8-8.4)	0.2 (0.1-0.3)		14.1 (5.1-23.9)	0.3 (0.1-0.4)	1.78 (1.74-1.81)		139.5 (51.6-237.2)	4 (1.5-6.8)		403.2 (143.7-699.6)	6.5 (2.4-11.1)	1.67 (1.63-1.7)
Guinea-Bissau	1.1 (0.4-1.9)	0.3 (0.1-0.5)		3.6 (1.4-6.1)	0.5 (0.2-0.9)	2.23 (2.17-2.3)		33.1 (11.6-59.3)	7.4 (2.6-13.3)		112.9 (44.8-197.7)	13.1 (5.2-22.3)	2.02 (1.96-2.08)
Guyana	3 (1.2-5)	0.8 (0.3-1.3)		8.7 (3.8-14.7)	1.4 (0.6-2.3)	2.05 (1.8-2.31)		86 (33.7-140.9)	21 (8.2-34.4)		249.4 (109.9-422.5)	36.1 (15.8-60.7)	2.12 (1.87-2.37)
Haiti	12.2 (3.9-21.7)	0.4 (0.1-0.7)		47.6 (18.2-84.8)	0.7 (0.2-1.2)	2.07 (1.97-2.17)		377.7 (119.6-680)	10.3 (3.3-18.4)		1478.5 (563.1-2612.3)	17.5 (6.7-31)	2.03 (1.92-2.14)
Honduras	7 (2.7-11.6)	0.3 (0.1-0.6)		44.7 (18.8-75.8)	0.7 (0.3-1.2)	2.59 (2.4-2.78)		205.8 (78.4-344.6)	9.1 (3.5-15.3)		1200.9 (501.9-2005.8)	17.9 (7.5-30.1)	2.31 (2.15-2.48)
Hungary	532.2 (220.3-824)	3.6 (1.5-5.6)		753.6 (341.4-1229.8)	3.8 (1.7-6.2)	0.05 (-0.18-0.29)		12390.2 (5137.2-19260.3)	84.8 (35.4-131.4)		16874.6 (7667.7-27562.3)	92 (41.9-150)	0.16 (-0.08-0.39)
Iceland	4.8 (2-7.7)	1.6 (0.7-2.6)		8.5 (3.6-14.4)	1.4 (0.6-2.3)	-0.45 (-0.58--0.32)		105.4 (44.6-169)	37.8 (16-60.6)		173.7 (74.8-290.5)	30.7 (13.3-51.2)	-0.63 (-0.74--0.53)
India	387.2 (132.1-619)	0.1 (0-0.1)		2317.5 (914.2-3580.3)	0.2 (0.1-0.3)	2.92 (2.84-2.99)		12760.9 (4416.4-20302.1)	2.3 (0.8-3.7)		69114.2 (27152.1-108322.4)	5.3 (2.1-8.4)	2.76 (2.68-2.83)
Indonesia	186.5 (57.9-318.2)	0.2 (0.1-0.3)		1235.5 (494.2-2132.8)	0.5 (0.2-0.9)	3.56 (3.38-3.74)		6281.1 (2050-10671)	5.2 (1.6-8.9)		38734.9 (15423.8-66253.6)	13.8 (5.5-23.7)	3.36 (3.15-3.58)
Iran (Islamic Republic of)	126.5 (53.9-205.8)	0.5 (0.2-0.8)		742.5 (319.2-1178.6)	1 (0.4-1.6)	2.61 (2.4-2.83)		3847.3 (1627.9-6262.7)	13.1 (5.6-21.4)		20094.8 (8656.3-31960.5)	24.3 (10.4-38.5)	2.41 (2.19-2.63)
Iraq	50.3 (20.8-81.8)	0.6 (0.3-1)		213.9 (90.3-357)	0.9 (0.4-1.6)	1.36 (1.15-1.56)		1513.2 (627.5-2457.9)	17.3 (7.2-28.2)		6317.5 (2655.5-10624.9)	23.4 (9.9-39.2)	1.07 (0.91-1.23)
Ireland	91.1 (37-150.9)	2.3 (0.9-3.7)		139.2 (59.5-235)	1.7 (0.7-2.9)	-0.75 (-0.84--0.66)		2054.5 (832.4-3369.7)	51.9 (21.1-85.5)		2927.8 (1255-4936.6)	37.9 (16.3-64.1)	-0.9 (-0.99--0.8)
Israel	98.6 (41.3-154.9)	2.1 (0.9-3.3)		199.6 (87.2-327.8)	1.5 (0.7-2.5)	-1.6 (-1.92--1.27)		2124.1 (881.8-3369.9)	44.4 (18.4-70.5)		3847.6 (1691.6-6361)	31.7 (13.9-52.4)	-1.6 (-1.92--1.28)
Italy	1457.1 (597.9-2382.6)	1.6 (0.7-2.6)		2543.1 (1082.7-4139.2)	1.6 (0.7-2.6)	-0.22 (-0.37--0.07)		31952 (12929.7-52382.9)	36.7 (14.8-60.4)		46935.7 (19838.1-76614.8)	33.9 (14.3-55.3)	-0.4 (-0.58--0.23)
Jamaica	15.2 (6.4-24.2)	0.8 (0.4-1.3)		57.5 (25.4-96.2)	1.8 (0.8-3.1)	2.62 (2.28-2.95)		353.2 (150.7-563.4)	20.3 (8.6-32.4)		1419 (631.3-2351.9)	46 (20.4-76.2)	2.75 (2.37-3.13)
Japan	1276.5 (470.1-2060.4)	0.8 (0.3-1.2)		3499.6 (1339.7-5561.6)	0.9 (0.3-1.4)	0.3 (0.23-0.37)		32340.4 (11926.9-52309)	19 (7-30.7)		63969.1 (24871-101820.5)	20.6 (8.2-32.5)	0.15 (0.08-0.23)
Jordan	18 (7.7-29.6)	1.4 (0.6-2.3)		108.5 (47.2-175.1)	1.6 (0.7-2.5)	0.47 (0.24-0.7)		553.6 (235-911.1)	35.8 (15.2-58.9)		3128.4 (1340.5-5091.6)	37.5 (16.2-60.9)	0.12 (-0.13-0.37)
Kazakhstan	189.6 (78.2-310.4)	1.5 (0.6-2.5)		226.8 (99-371.7)	1.3 (0.6-2.1)	-0.21 (-0.46-0.04)		5330.6 (2193.8-8674.9)	40 (16.4-65.5)		6137.9 (2668.4-10092.7)	32.4 (14.2-53.2)	-0.46 (-0.67--0.24)
Kenya	14.5 (5.3-23.7)	0.2 (0.1-0.3)		109.8 (42.4-183.9)	0.5 (0.2-0.8)	3.84 (3.63-4.05)		455.9 (166.4-754.3)	4.8 (1.7-7.9)		3372.1 (1314.3-5703.1)	12.5 (4.9-21.2)	3.56 (3.37-3.75)
Kiribati	0.3 (0.1-0.5)	0.8 (0.3-1.4)		0.9 (0.4-1.4)	1.2 (0.5-1.9)	1.04 (0.96-1.13)		11 (4.5-18.1)	24.8 (10-41)		29.1 (11.9-47.1)	33.5 (13.9-54.2)	0.86 (0.77-0.94)
Kuwait	4.2 (1.8-6.7)	0.7 (0.3-1.2)		45.2 (21.3-72.8)	1.7 (0.8-2.7)	3.07 (2.59-3.55)		131 (57.4-209)	18 (7.7-28.4)		1342.9 (618.2-2161.5)	38.1 (18-61.1)	2.75 (2.24-3.26)
Kyrgyzstan	33.5 (13.5-54.4)	1.1 (0.5-1.8)		42.9 (17.7-67.4)	0.9 (0.4-1.4)	-0.51 (-0.67--0.35)		951.9 (380.8-1562.4)	30.6 (12.2-50.1)		1255.6 (525.8-1973.9)	23.7 (9.9-37.2)	-0.7 (-0.83--0.58)
Lao People's Democratic Republic	6 (1.8-11.5)	0.3 (0.1-0.5)		25.2 (9.2-45.2)	0.5 (0.2-0.9)	2.12 (2.03-2.22)		186.4 (54.4-354.7)	8 (2.4-15.1)		782.4 (287.4-1404.6)	14.5 (5.3-26)	2.05 (1.92-2.18)
Latvia	76.1 (32-123.9)	2.1 (0.9-3.4)		97.6 (42.3-160.7)	2.3 (1-3.8)	0.4 (0.22-0.59)		1841.3 (774.1-2960.8)	51.5 (21.7-82.9)		1997.6 (881.4-3290.2)	53.3 (23.6-87.4)	0.1 (-0.07-0.26)
Lebanon	29 (11-50.8)	1.4 (0.5-2.5)		106.1 (44.3-171.5)	1.7 (0.7-2.7)	0.99 (0.78-1.2)		758.5 (285.2-1344.8)	33.8 (12.8-59.2)		2245.3 (929.4-3554.9)	37.4 (15.5-59.2)	0.74 (0.54-0.93)
Lesotho	4 (1.5-6.8)	0.5 (0.2-0.9)		15.1 (5.7-26.6)	1.5 (0.6-2.6)	4.48 (3.96-5)		102.5 (39.2-172.6)	11.9 (4.5-20)		419.3 (160.7-746.1)	36.6 (14.1-65)	4.7 (4.15-5.25)
Liberia	3.6 (1.3-5.8)	0.3 (0.1-0.5)		11 (3.7-20.4)	0.5 (0.2-1)	2.02 (1.8-2.25)		100.8 (38.4-166.3)	8.3 (3.1-13.6)		332.1 (111.6-618)	13.4 (4.5-24.9)	1.83 (1.61-2.06)
Libya	23.8 (10-40.5)	1.3 (0.5-2.2)		119.3 (47.8-201)	2.4 (0.9-4)	2.33 (2.16-2.5)		662.3 (284.3-1131.6)	32.6 (14-55.3)		3445.1 (1399.8-5748.8)	58.2 (23.4-98)	2.2 (2.05-2.36)
Lithuania	79.7 (34.4-129.1)	1.8 (0.8-2.9)		143.9 (64.4-237.8)	2.4 (1-3.9)	0.92 (0.75-1.09)		1926 (822.7-3109.9)	42.8 (18.3-68.9)		2914 (1282-4760.5)	53 (23.2-86.1)	0.64 (0.45-0.83)
Luxembourg	13 (5.4-20.8)	2.4 (1-3.8)		19.4 (8.5-31.2)	1.7 (0.8-2.8)	-1.06 (-1.24--0.87)		284.5 (117.3-452)	53.2 (21.9-84.4)		378.4 (168.8-610.3)	35.7 (15.9-57.8)	-1.23 (-1.43--1.04)
Madagascar	9.4 (3.3-16.1)	0.2 (0.1-0.3)		36.7 (14.3-64)	0.4 (0.1-0.6)	2 (1.84-2.17)		269.8 (92.3-460.2)	4.9 (1.7-8.2)		1108.4 (428.1-1928.5)	8.6 (3.4-15.1)	1.84 (1.67-2.02)
Malawi	4.1 (1.3-7)	0.1 (0-0.2)		17 (6.1-30)	0.2 (0.1-0.4)	2.25 (2.09-2.41)		124.2 (39.6-214.5)	2.9 (0.9-4.9)		515.1 (179.8-929.5)	6 (2.1-10.6)	2.19 (2.01-2.38)
Malaysia	74.6 (29.8-118)	0.8 (0.3-1.3)		385.8 (161.1-617.3)	1.4 (0.6-2.2)	1.66 (1.54-1.78)		2244.4 (900.4-3562.1)	21.7 (8.7-34.4)		10617.1 (4396.6-16988)	35.4 (14.6-56.3)	1.42 (1.27-1.57)
Maldives	0.2 (0.1-0.4)	0.2 (0.1-0.4)		0.9 (0.4-1.5)	0.3 (0.1-0.4)	-0.17 (-0.29--0.04)		8.4 (2.6-15)	7.4 (2.3-13.1)		29.5 (11.7-50.2)	6.9 (2.7-11.6)	-0.52 (-0.64--0.41)
Mali	8.8 (3.1-14.4)	0.2 (0.1-0.4)		26.3 (9.4-45.5)	0.3 (0.1-0.5)	1.12 (0.98-1.26)		257.2 (94.6-427.8)	5.9 (2.1-9.7)		777 (284.6-1359)	7.8 (2.8-13.5)	1.05 (0.91-1.2)
Malta	5.8 (2.3-9.4)	1.4 (0.5-2.2)		15.6 (6.6-26.2)	1.5 (0.6-2.5)	0.18 (0.06-0.31)		133.6 (53.6-215.5)	31.3 (12.6-50.2)		310.1 (133.5-524.9)	33.4 (14.4-56.3)	0.16 (0.04-0.28)
Marshall Islands	0.2 (0.1-0.4)	1.3 (0.6-2.2)		0.6 (0.3-1)	1.8 (0.7-2.9)	0.93 (0.87-0.99)		6.7 (3-11.4)	35.8 (15.9-60.6)		20.1 (8.4-33.7)	47.6 (20.1-79.1)	0.89 (0.81-0.96)
Mauritania	4.6 (1.9-7.8)	0.5 (0.2-0.8)		15.7 (5.9-26.7)	0.8 (0.3-1.4)	1.58 (1.43-1.74)		120.1 (48.1-202.4)	11.7 (4.6-19.9)		388.5 (148.6-660.9)	17.6 (6.7-29.7)	1.3 (1.15-1.45)
Mauritius	3.3 (1.3-5.4)	0.5 (0.2-0.7)		23.5 (9.9-37.6)	1.3 (0.5-2)	2.85 (2.67-3.04)		96.3 (39.6-155.8)	12.1 (5-19.7)		632.9 (268.8-1015.5)	34.3 (14.6-55)	2.87 (2.67-3.07)
Mexico	248.7 (105.5-400.4)	0.6 (0.3-1)		1582.3 (698.3-2518.8)	1.3 (0.6-2)	2.39 (2.26-2.53)		6823 (2890.4-10947.3)	14.8 (6.3-23.7)		44172.9 (19788.5-70036.1)	33.3 (14.9-52.9)	2.71 (2.59-2.84)
Micronesia (Federated States of)	0.7 (0.3-1.2)	1.4 (0.6-2.4)		1.4 (0.5-2.3)	1.8 (0.7-3)	0.87 (0.83-0.9)		21.1 (8.5-36.2)	39.4 (15.8-68.2)		42.7 (17.3-72)	49.9 (20.2-83.7)	0.76 (0.72-0.8)
Monaco	1.9 (0.7-3.2)	2.5 (1-4.2)		3.4 (1.5-5.7)	3.2 (1.4-5.4)	0.83 (0.73-0.94)		37.5 (14.6-61.8)	58 (22.5-95)		64.3 (28.9-109)	71.6 (32.3-121.8)	0.78 (0.67-0.89)
Mongolia	7.1 (2.9-11.7)	0.7 (0.3-1.1)		18.8 (7.6-31.8)	0.8 (0.3-1.4)	0.52 (0.39-0.66)		207.5 (85.5-344.4)	18.3 (7.6-30.4)		573.8 (231-964)	21.7 (8.7-36.5)	0.39 (0.24-0.53)
Montenegro	10.6 (4.6-17)	1.7 (0.7-2.8)		26.1 (12.3-42.9)	2.7 (1.3-4.5)	1.62 (1.5-1.73)		266.2 (114.2-428)	41.7 (18-66.6)		581.9 (270.7-953.2)	59.4 (27.6-97.3)	1.29 (1.19-1.4)
Morocco	64.3 (22.8-108.7)	0.5 (0.2-0.8)		326 (124.2-578.5)	1 (0.4-1.7)	2.69 (2.58-2.79)		1855.8 (648.5-3181.2)	12.1 (4.3-20.7)		9012.1 (3431.5-16033.2)	24.7 (9.4-44.2)	2.54 (2.44-2.63)
Mozambique	4.2 (1.4-7.3)	0.1 (0-0.1)		18.3 (6.7-31.8)	0.2 (0.1-0.3)	3.25 (3.06-3.44)		114.3 (36.8-196.1)	1.8 (0.6-3.2)		521.4 (189.8-900.2)	4.3 (1.6-7.5)	3.32 (3.13-3.51)
Myanmar	68.9 (22.7-134.1)	0.3 (0.1-0.5)		218.1 (79.7-380.3)	0.4 (0.2-0.8)	1.27 (1.17-1.37)		2267.9 (760.5-4446.2)	8.4 (2.8-16.6)		6592.6 (2431.5-11314.3)	12.2 (4.5-21.1)	1.02 (0.89-1.15)
Namibia	1.9 (0.7-3)	0.3 (0.1-0.5)		8.7 (3.5-14.5)	0.7 (0.3-1.1)	2.46 (2.2-2.73)		55.3 (22.1-90.5)	7.9 (3.1-12.7)		246.1 (98-415.6)	16.3 (6.6-27.4)	2.28 (1.98-2.58)
Nauru	0.1 (0-0.2)	2.3 (0.9-4.1)		0.2 (0.1-0.3)	2.8 (1.1-4.9)	0.58 (0.54-0.62)		4 (1.4-7.1)	68 (24.8-122.5)		5.6 (2.2-9.7)	80.1 (31-138.9)	0.45 (0.41-0.5)
Nepal	7.6 (2.2-13.8)	0.1 (0-0.1)		37.7 (13.2-65.6)	0.2 (0.1-0.3)	2.79 (2.38-3.19)		258.2 (80.5-467.5)	2.2 (0.7-4.1)		1201.1 (429.5-2091.1)	4.6 (1.6-8.1)	2.68 (2.26-3.1)
Netherlands	405.8 (170.6-673.1)	2 (0.8-3.3)		782.6 (329.6-1281.1)	2.1 (0.9-3.5)	0.3 (0.13-0.48)		8868.5 (3719.9-14575.6)	45.2 (18.9-74.2)		16477.9 (7036.4-26890.3)	48.7 (20.9-79.4)	0.36 (0.17-0.54)
New Zealand	119.9 (50.1-195.2)	3.1 (1.3-5)		207.1 (85.2-338.8)	2.4 (1-3.9)	-0.89 (-0.97--0.81)		2869.6 (1196.6-4663.2)	75 (31.3-121.6)		4315.5 (1819.8-6993.6)	53.1 (22.5-85.9)	-1.23 (-1.32--1.13)
Nicaragua	7 (2.9-11.4)	0.5 (0.2-0.8)		39.3 (16.9-63.7)	0.8 (0.4-1.3)	2.29 (2.01-2.57)		201.9 (83.3-323.9)	11.8 (4.9-18.9)		1083.3 (471.1-1745.4)	20.8 (9.1-33.6)	2.24 (1.99-2.49)
Niger	4 (1.4-6.6)	0.2 (0.1-0.3)		16.5 (6-29.5)	0.2 (0.1-0.4)	1.31 (1.22-1.4)		120.4 (41.7-205)	3.8 (1.3-6.4)		476.7 (176.4-856.7)	5.3 (1.9-9.4)	1.11 (1.03-1.19)
Nigeria	99.4 (40.1-166.8)	0.2 (0.1-0.4)		414.8 (167-676.2)	0.5 (0.2-0.8)	2.59 (2.51-2.66)		2583.3 (1032.9-4350.8)	5.6 (2.3-9.5)		10990.4 (4367.7-18180.3)	11.4 (4.6-18.7)	2.42 (2.35-2.49)
Niue	0 (0-0)	1.2 (0.5-2.1)		0 (0-0.1)	1.8 (0.8-2.8)	1.11 (1.07-1.15)		0.7 (0.3-1.2)	32.8 (14.3-55.7)		1 (0.5-1.6)	45.7 (21.1-73.3)	0.92 (0.88-0.97)
North Macedonia	31.1 (13-49.5)	1.7 (0.7-2.7)		78.7 (35-132.7)	2.5 (1.1-4.2)	1.3 (0.96-1.65)		796.5 (331.5-1268)	41.3 (17.2-65.4)		1827.1 (809.8-3100)	54.7 (24.3-92.9)	0.97 (0.67-1.27)
Northern Mariana Islands	0.3 (0.1-0.6)	1.9 (0.8-3.1)		1.2 (0.6-2)	2.5 (1.1-4)	0.92 (0.71-1.13)		12.3 (5.1-21.2)	49.9 (21.7-82.4)		36.1 (16.9-56.9)	63 (29.4-99.9)	0.81 (0.58-1.03)
Norway	138.1 (57.2-222.9)	2 (0.8-3.2)		187.3 (81.4-306.5)	1.7 (0.8-2.8)	-0.55 (-0.66--0.45)		2850.8 (1192.2-4598.1)	44.5 (18.7-71.9)		3597.1 (1563.5-5846.1)	36.8 (15.9-59.5)	-0.74 (-0.84--0.64)
Oman	2.1 (0.8-3.6)	0.3 (0.1-0.5)		10.2 (4.1-16.1)	0.6 (0.2-0.9)	2.47 (2.22-2.72)		64.5 (24.7-112.1)	8.1 (3.1-14)		313.7 (124.5-506.5)	13.2 (5.3-20.9)	2.06 (1.77-2.35)
Pakistan	93 (31.6-155.2)	0.2 (0.1-0.3)		520.6 (209.9-857.8)	0.4 (0.2-0.7)	3.12 (2.87-3.37)		2750 (943.4-4530.7)	4.5 (1.5-7.4)		16036.2 (6611.2-26630.8)	11.2 (4.6-18.6)	3.05 (2.8-3.31)
Palau	0.2 (0.1-0.3)	1.8 (0.7-3)		0.4 (0.2-0.7)	2.1 (0.9-3.4)	0.59 (0.5-0.67)		4.7 (1.9-7.9)	45 (18.1-76.3)		11 (4.7-17.8)	47.8 (20.6-77.8)	0.28 (0.2-0.36)
Palestine	17.3 (7.2-29.6)	2.1 (0.9-3.6)		57.3 (23.3-89.9)	2.5 (1-3.9)	0.63 (0.47-0.78)		465.6 (194.5-811.3)	51.2 (21.4-88.7)		1606.6 (657.1-2522.6)	57.9 (23.5-91)	0.46 (0.34-0.58)
Panama	13.1 (5.3-21.1)	0.9 (0.4-1.5)		73.8 (32.6-122.1)	1.7 (0.7-2.7)	2.18 (2.09-2.27)		303.9 (123.4-494.1)	20.3 (8.2-32.9)		1720 (756.3-2834.1)	39 (17.1-64.2)	2.4 (2.3-2.5)
Papua New Guinea	3.9 (1.5-7.6)	0.2 (0.1-0.4)		13.6 (5.2-23.6)	0.2 (0.1-0.4)	0.48 (0.42-0.54)		134.8 (50.2-255.8)	5.9 (2.2-11.3)		477.3 (186.9-828.3)	7.1 (2.7-12.3)	0.49 (0.42-0.55)
Paraguay	11.8 (4.9-19.6)	0.5 (0.2-0.9)		74.4 (31.9-126.3)	1.3 (0.6-2.2)	3.22 (3.04-3.4)		308.7 (126.5-504.5)	13.3 (5.4-21.9)		1884.4 (822.5-3219.4)	31.3 (13.6-53.5)	3.09 (2.91-3.28)
Peru	76.1 (30.3-128.6)	0.6 (0.3-1.1)		340.4 (145.9-593.2)	1 (0.4-1.8)	1.36 (1.18-1.54)		2079.3 (843.4-3474.5)	16.3 (6.6-27.3)		8463.2 (3669.7-14676.1)	24.7 (10.7-43)	1.23 (1.04-1.42)
Philippines	104.9 (37.5-167.2)	0.3 (0.1-0.5)		640.1 (258.2-1031.6)	0.8 (0.3-1.2)	2.82 (2.68-2.96)		3516.6 (1293.1-5589.3)	9.7 (3.5-15.4)		19795.9 (7972.5-31958.1)	21.2 (8.5-34.1)	2.68 (2.54-2.81)
Poland	1006.6 (431.7-1646.3)	2.3 (1-3.8)		2345.9 (992-3845.9)	3.1 (1.3-5.1)	0.76 (0.58-0.95)		23667 (10126.7-38511.8)	53.8 (23.1-87.6)		47994.3 (20263.6-78055.7)	67.7 (28.5-109.9)	0.62 (0.44-0.8)
Portugal	250.4 (102-415.5)	1.9 (0.8-3.1)		522.9 (228.7-861.9)	2 (0.9-3.2)	0.23 (-0.01-0.46)		5619.8 (2316.6-9390.6)	41.4 (17.1-69)		10132.1 (4436.5-16699)	44.9 (19.6-74.7)	0.3 (0.03-0.58)
Puerto Rico	56.7 (23.9-90.8)	1.6 (0.7-2.6)		143.4 (65.4-232)	2 (0.9-3.2)	0.67 (0.44-0.9)		1426 (613.5-2281.1)	39.8 (17.1-63.8)		3231 (1480-5086.8)	53.2 (24.7-83)	0.9 (0.7-1.1)
Qatar	1.6 (0.7-2.6)	1.7 (0.8-2.8)		15.1 (6.7-25.1)	2.1 (0.9-3.4)	0.8 (0.15-1.45)		54.6 (23.5-89)	38.2 (16.9-61.5)		521.5 (226.5-865.7)	43.5 (19.1-72.2)	0.68 (0.11-1.25)
Republic of Korea	130.2 (42.8-218.7)	0.5 (0.2-0.8)		656.5 (255.3-1067.5)	0.7 (0.3-1.1)	1.2 (1.02-1.38)		3813 (1265.5-6397.4)	11.6 (3.8-19.4)		14548.1 (5639.2-23664.4)	15.8 (6.1-25.6)	0.87 (0.65-1.09)
Republic of Moldova	87.2 (38.8-140.2)	2 (0.9-3.2)		161.8 (69.5-256.3)	2.7 (1.1-4.2)	1.4 (0.97-1.83)		2331.6 (1043.9-3739.1)	50.9 (22.8-81.3)		4011.7 (1746.4-6352.3)	67.1 (29.2-106.4)	1.37 (0.98-1.76)
Romania	359.6 (152-574.6)	1.3 (0.5-2.1)		1048.8 (425.8-1765.8)	2.8 (1.1-4.7)	2.2 (1.97-2.43)		9553.2 (4025.6-15344.7)	33.5 (14.1-54.1)		23616.8 (9680.5-39634.9)	67.1 (27.8-111.9)	1.98 (1.75-2.21)
Russian Federation	3313.2 (1434.3-5236.5)	1.8 (0.8-2.9)		6486.1 (2777-10321.1)	2.7 (1.1-4.3)	1.05 (0.88-1.22)		85206.8 (36922.9-135435.3)	46.4 (20-73.5)		147445.8 (63131.2-233862.5)	62 (26.6-98.3)	0.72 (0.54-0.9)
Rwanda	7.7 (2.4-13.8)	0.3 (0.1-0.5)		22.9 (7.3-40.7)	0.4 (0.1-0.7)	0.32 (-0.02-0.66)		241 (75.2-434.7)	7.4 (2.3-13.3)		674.3 (218-1193.9)	9.4 (3-16.8)	-0.11 (-0.49-0.27)
Saint Kitts and Nevis	0.5 (0.2-0.8)	1.4 (0.5-2.2)		1.3 (0.6-2.2)	2.1 (0.9-3.4)	1.9 (1.74-2.06)		12.1 (4.9-19.7)	34.1 (13.8-55.5)		34.7 (15.3-55.6)	47.8 (20.8-77.2)	1.55 (1.4-1.7)
Saint Lucia	0.7 (0.3-1.1)	0.8 (0.3-1.4)		2.7 (1.1-4.4)	1.1 (0.5-1.8)	0.67 (0.47-0.88)		18 (7.2-29.2)	20.6 (8.2-33.3)		66.8 (28.7-109.3)	27.7 (11.9-45.5)	0.8 (0.64-0.96)
Saint Vincent and the Grenadines	0.5 (0.2-0.7)	0.7 (0.3-1.1)		1.6 (0.7-2.7)	1.2 (0.5-2)	1.97 (1.82-2.13)		11.4 (4.5-18.6)	16 (6.3-26)		41.8 (17.9-68.2)	29.4 (12.5-47.7)	1.97 (1.83-2.11)
Samoa	1 (0.4-1.6)	1.2 (0.5-1.9)		2.2 (1-3.5)	1.5 (0.7-2.5)	0.75 (0.69-0.81)		29.2 (12.8-45.6)	31.7 (13.7-49.6)		62 (28.5-102)	39.9 (18.2-65.5)	0.74 (0.67-0.81)
San Marino	0.8 (0.3-1.4)	2.3 (0.9-3.8)		1.1 (0.5-2.1)	1.4 (0.5-2.4)	-0.81 (-1.15--0.46)		17.1 (6.9-28.3)	49.3 (19.8-81)		21.4 (8.3-38.3)	30.1 (11.4-53.8)	-0.72 (-1.05--0.4)
Sao Tome and Principe	0.2 (0.1-0.4)	0.4 (0.1-0.6)		0.8 (0.3-1.4)	0.8 (0.3-1.4)	2.79 (2.73-2.85)		5.7 (2.2-9.6)	8.8 (3.3-14.7)		22.3 (9-36.2)	19 (7.6-30.7)	2.54 (2.47-2.6)
Saudi Arabia	35.4 (14.3-60.9)	0.6 (0.3-1)		271.2 (119.2-431.8)	1.4 (0.6-2.2)	2.84 (2.44-3.23)		1114.8 (435.8-1923.4)	15.7 (6.3-26.9)		9497 (4086.1-15242)	35 (15.5-55.2)	2.88 (2.5-3.25)
Senegal	8 (2.9-13.6)	0.3 (0.1-0.4)		33.8 (12.3-57.2)	0.5 (0.2-0.8)	2.08 (1.92-2.24)		225 (85.6-378.4)	6.5 (2.4-11)		911.6 (326.8-1571.6)	11 (4-18.7)	1.86 (1.69-2.02)
Serbia	249.4 (110.3-418)	2.4 (1.1-4.1)		500.5 (231.4-811.2)	2.9 (1.4-4.8)	0.52 (0.41-0.64)		6351 (2805.3-10698.3)	55.9 (24.7-94.3)		11053.1 (5048.5-17655.1)	68.6 (31.4-110.5)	0.55 (0.41-0.7)
Seychelles	0.6 (0.2-1)	1.1 (0.4-1.7)		2.6 (1.1-4.1)	2.2 (1-3.5)	2.44 (2.17-2.72)		17.4 (6.7-27.7)	30.9 (11.8-49.2)		71.8 (32-113.5)	57.9 (25.7-92.2)	2.17 (1.9-2.44)
Sierra Leone	3.2 (1-5.6)	0.2 (0.1-0.3)		11.3 (3.9-19.9)	0.3 (0.1-0.6)	2.48 (2.35-2.61)		82.6 (27-144)	3.9 (1.3-6.9)		312.1 (111.6-552.3)	7.6 (2.6-13.3)	2.47 (2.33-2.6)
Singapore	17 (6-28.4)	0.8 (0.3-1.3)		78.6 (32.3-128.1)	0.9 (0.4-1.5)	0.35 (0.15-0.56)		492.3 (182.5-816.2)	20.2 (7.3-33.6)		1913 (800.1-3104.7)	22 (9.2-35.5)	0.06 (-0.16-0.28)
Slovakia	204.4 (90.3-335.9)	3.4 (1.5-5.6)		342.5 (156.2-548.6)	3.5 (1.6-5.7)	0.1 (0.01-0.19)		5020.5 (2205.1-8198.2)	83.6 (36.7-135.9)		7788.1 (3544.6-12498.8)	82.2 (37.4-131.8)	-0.08 (-0.18-0.02)
Slovenia	62.8 (26.7-101.1)	2.5 (1.1-4.1)		109.6 (47.1-181.8)	2.3 (1-3.8)	-0.51 (-0.8--0.23)		1453.3 (618.7-2348.1)	58.7 (25-94.7)		2088.3 (910.1-3457.2)	48.2 (20.9-79.3)	-0.85 (-1.15--0.55)
Solomon Islands	0.9 (0.3-1.6)	0.6 (0.2-1.1)		3.3 (1.2-5.6)	0.9 (0.3-1.5)	1.26 (1.12-1.4)		29.1 (10.9-52.4)	17.6 (6.4-31.8)		111.3 (41.6-191.9)	26 (9.6-44)	1.27 (1.12-1.42)
Somalia	7 (2.1-13.2)	0.3 (0.1-0.5)		26.8 (9.3-49.4)	0.4 (0.1-0.8)	1.56 (1.51-1.62)		247.1 (74.5-469.9)	7.6 (2.3-14.3)		917 (319.4-1696.5)	11.5 (3.9-21.4)	1.41 (1.35-1.46)
South Africa	168.8 (72-269.5)	0.8 (0.4-1.4)		676.7 (288.2-1060.9)	1.5 (0.7-2.4)	2.04 (1.8-2.29)		4701.6 (2021.4-7304.2)	21 (9-33)		18072.6 (7606.1-28074.1)	37 (15.7-57.5)	2.04 (1.83-2.26)
South Sudan	4.2 (1.2-8.6)	0.2 (0-0.3)		11.4 (3.6-20.5)	0.3 (0.1-0.5)	1.87 (1.66-2.08)		121.8 (34.1-246.4)	4.4 (1.2-9)		354.3 (111.8-643.8)	7.7 (2.4-13.8)	1.8 (1.56-2.04)
Spain	1082 (457.5-1791.3)	2 (0.8-3.3)		2371.9 (1012-3948.7)	2.2 (1-3.6)	0.36 (0.17-0.54)		23713.3 (10094.1-39207.2)	44.6 (19-73.5)		45826.9 (20076.8-75032.9)	49.1 (21.5-80)	0.29 (0.1-0.47)
Sri Lanka	16.8 (6.2-27)	0.2 (0.1-0.3)		72 (29.4-130.6)	0.3 (0.1-0.5)	2.05 (1.87-2.23)		499.2 (185-805.4)	4.2 (1.5-6.7)		1892.2 (758.9-3396.6)	6.9 (2.8-12.4)	1.91 (1.72-2.11)
Sudan	45.5 (17.5-82.2)	0.5 (0.2-0.9)		174.5 (70-309.9)	0.9 (0.4-1.6)	2 (1.91-2.1)		1375.8 (511.8-2501)	13.3 (5.1-24.1)		5397.6 (2161.4-9731.5)	23.2 (9.4-41.2)	1.88 (1.79-1.98)
Suriname	1.8 (0.7-3)	0.7 (0.3-1.2)		7.8 (3.2-13.1)	1.2 (0.5-2.1)	2.06 (1.85-2.26)		50.7 (19.3-84.4)	18.7 (7.1-31)		209.6 (89.1-351.2)	32.1 (13.6-53.7)	1.98 (1.79-2.18)
Sweden	255.2 (104.7-428.4)	1.6 (0.7-2.7)		358.8 (152.2-584.4)	1.5 (0.6-2.5)	-0.17 (-0.33--0.02)		5224.7 (2157.5-8654.8)	36.8 (15.3-60.5)		6588.7 (2835.2-10856.5)	32 (13.8-53.1)	-0.28 (-0.44--0.12)
Switzerland	135 (56.7-217.9)	1.2 (0.5-2)		202.8 (83-334.6)	1 (0.4-1.7)	-0.77 (-0.91--0.63)		2834.9 (1185-4550.6)	28.2 (11.8-45.3)		3827.2 (1595.8-6321.5)	21.7 (9.2-35.6)	-0.96 (-1.1--0.81)
Syrian Arab Republic	35.2 (14.2-57.5)	0.7 (0.3-1.1)		137.9 (55.4-229.5)	1.1 (0.4-1.9)	1.53 (1.36-1.69)		1067.8 (428.9-1754.8)	18 (7.2-29.5)		3821 (1547.2-6399.2)	27.4 (11-45.8)	1.21 (1.02-1.4)
Taiwan (Province of China)	121.5 (46.7-195.1)	0.8 (0.3-1.3)		790.6 (330.1-1267.7)	1.9 (0.8-3)	2.44 (2.1-2.77)		3435.3 (1327.1-5477.5)	20.1 (7.7-32.3)		18227.4 (7648.3-29381.3)	44.7 (18.7-72)	2.27 (1.98-2.55)
Tajikistan	20 (8.2-31.9)	0.7 (0.3-1.2)		31.3 (12.8-53.6)	0.5 (0.2-0.9)	-0.97 (-1.17--0.77)		592.1 (244.4-942.4)	20.2 (8.3-32.1)		972.6 (399.5-1689.5)	14.3 (5.8-24.5)	-1.18 (-1.36--1)
Thailand	143.6 (51.1-238.4)	0.4 (0.1-0.7)		1080.9 (425.4-1833.8)	1 (0.4-1.7)	2.82 (2.66-2.98)		4450.5 (1610.4-7497.9)	10.9 (3.9-18.2)		29222.6 (11515.7-49985.4)	27.8 (11-47.5)	2.82 (2.63-3.02)
Timor-Leste	0.3 (0.1-0.5)	0.1 (0-0.2)		1.6 (0.5-2.8)	0.2 (0.1-0.3)	2.67 (2.37-2.97)		8.6 (2.1-16)	2.3 (0.5-4.4)		47.4 (15.2-82.7)	5.2 (1.6-9)	2.78 (2.45-3.1)
Togo	2.3 (0.8-3.8)	0.2 (0.1-0.3)		15.1 (5.2-26.6)	0.4 (0.2-0.8)	2.79 (2.71-2.87)		67.7 (25.2-112.9)	4.9 (1.8-8.2)		436.6 (153.1-774.4)	10.4 (3.6-18.2)	2.58 (2.51-2.66)
Tokelau	0 (0-0)	1.1 (0.5-1.9)		0 (0-0)	1.5 (0.7-2.4)	0.82 (0.81-0.84)		0.4 (0.2-0.7)	30.6 (13.5-52.9)		0.6 (0.3-0.9)	38.7 (17.3-62.3)	0.7 (0.67-0.72)
Tonga	0.5 (0.2-0.8)	0.9 (0.4-1.5)		1 (0.5-1.5)	1.2 (0.6-1.9)	0.97 (0.86-1.09)		14.7 (6.4-22.7)	24.6 (10.7-38)		25.7 (12.1-40.6)	31.2 (14.6-49.1)	0.71 (0.61-0.8)
Trinidad and Tobago	10.6 (4.6-16.7)	1.3 (0.6-2.1)		35 (14.6-57.4)	1.8 (0.8-3)	0.95 (0.82-1.07)		276.5 (119.8-432.4)	32.3 (14-50.4)		907.4 (384.8-1491.3)	47.1 (20-77.5)	1.13 (0.99-1.26)
Tunisia	26.7 (11.1-45.3)	0.6 (0.2-0.9)		124.2 (52.1-216.4)	1 (0.4-1.7)	1.62 (1.55-1.69)		723.9 (296.2-1227.3)	13.7 (5.6-23.2)		3162.8 (1323.1-5584.2)	23.2 (9.7-40.7)	1.58 (1.52-1.63)
Turkmenistan	12.4 (5-20.3)	0.6 (0.3-1)		24.1 (9.7-40.7)	0.6 (0.2-1)	-0.24 (-0.73-0.25)		371.1 (150.8-606.2)	17.6 (7.2-28.9)		726.8 (292-1219.5)	16.2 (6.5-27.2)	-0.28 (-0.76-0.21)
Tuvalu	0.1 (0-0.1)	1.1 (0.4-1.9)		0.2 (0.1-0.3)	1.5 (0.6-2.5)	1.09 (1.06-1.11)		2.3 (1-3.9)	31.3 (12.8-52.6)		4.6 (1.9-7.5)	41.5 (17.5-67.2)	0.93 (0.9-0.96)
Uganda	16.4 (5.3-28)	0.3 (0.1-0.4)		73.6 (26.6-126.6)	0.5 (0.2-0.8)	1.57 (1.33-1.81)		485.6 (159.3-834.1)	6.8 (2.2-11.7)		2304.4 (848.7-4017.3)	13.1 (4.7-22.5)	1.52 (1.26-1.79)
Ukraine	1565.9 (669.1-2428.3)	2.2 (0.9-3.4)		1698.3 (736-2893.4)	2.2 (0.9-3.7)	-0.19 (-0.32--0.06)		40024.1 (17028.6-63165.9)	55.6 (23.8-87.7)		41530 (18071.9-70692.4)	54.9 (23.8-93.1)	-0.31 (-0.45--0.16)
United Arab Emirates	7.9 (3-14.3)	1.7 (0.6-3)		62.8 (25.6-104.3)	2.3 (0.9-3.8)	2.65 (2.11-3.18)		280.1 (108-506.3)	43.3 (16.5-77.7)		2201.6 (903.2-3664.3)	47 (19.3-77.9)	1.58 (1.16-2.01)
United Kingdom	2382.6 (1021.7-3890.4)	2.6 (1.1-4.2)		2882.7 (1256.6-4705.2)	2.1 (0.9-3.4)	-0.75 (-0.83--0.67)		50520.1 (21642.7-81840.6)	58.3 (25-94.3)		55978.1 (24503.2-90585.8)	45.5 (19.9-73.3)	-0.87 (-0.95--0.78)
United Republic of Tanzania	37.3 (13.7-61.5)	0.4 (0.1-0.6)		169.2 (65.1-293.6)	0.7 (0.3-1.2)	2.24 (2.19-2.3)		1087.6 (397-1828.7)	9.2 (3.4-15.4)		4790.2 (1827.6-8189.9)	17 (6.5-29.3)	2.01 (1.95-2.07)
United States of America	7377.2 (3137.4-11843.8)	2.3 (1-3.7)		11401.7 (5070-17660.9)	2 (0.9-3)	-0.69 (-0.8--0.57)		168851.4 (72922.9-268750.9)	54.9 (23.8-87.3)		268295.7 (122072.8-412890.8)	50.4 (23-77.2)	-0.41 (-0.5--0.32)
United States Virgin Islands	1.9 (0.8-3.2)	2.5 (1.1-4.1)		3.4 (1.5-5.5)	2 (0.9-3.2)	-0.7 (-0.93--0.48)		52.3 (22-84)	59.1 (24.8-95.5)		76.9 (34.9-124.2)	48.3 (22-77.4)	-0.47 (-0.66--0.27)
Uruguay	101.1 (41.5-166.9)	2.6 (1.1-4.3)		201.6 (89.3-336.2)	3.5 (1.5-5.7)	0.81 (0.7-0.91)		2293.7 (954.3-3775)	59.9 (24.9-98.6)		4099.1 (1831.5-6732.6)	78.3 (35-128.2)	0.78 (0.68-0.89)
Uzbekistan	73.5 (30.5-120.9)	0.6 (0.3-1.1)		164.8 (65.7-278.5)	0.6 (0.2-1)	-0.08 (-0.49-0.32)		2146.6 (891.9-3498.4)	17.8 (7.4-29.1)		5024.9 (2019.9-8463.1)	16.7 (6.7-28.3)	-0.19 (-0.6-0.22)
Vanuatu	0.4 (0.2-0.7)	0.7 (0.3-1.2)		1.7 (0.6-2.8)	0.9 (0.4-1.6)	1.06 (0.98-1.15)		13.3 (5.1-24.2)	18 (6.9-32.4)		53 (20.5-89.5)	25.9 (10-43.3)	1.05 (0.95-1.16)
Venezuela (Bolivarian Republic of)	85.9 (35.5-140.9)	0.9 (0.4-1.5)		430.1 (176.8-724.3)	1.5 (0.6-2.4)	1.5 (1.4-1.6)		2383.2 (994.6-3864.2)	22.7 (9.5-36.9)		11354.7 (4692.6-19168.7)	37.1 (15.3-62.5)	1.56 (1.45-1.66)
Viet Nam	34.7 (7.8-60.3)	0.1 (0-0.2)		311.4 (106.9-520.2)	0.3 (0.1-0.5)	4.65 (4.49-4.81)		990.8 (231.6-1703.9)	2.4 (0.6-4.1)		9111.9 (3134.1-15453.6)	8.3 (2.9-14)	4.74 (4.54-4.94)
Yemen	14.7 (5.5-26.7)	0.3 (0.1-0.5)		83.5 (28.6-144.3)	0.6 (0.2-1)	2.4 (2.27-2.52)		458.1 (170-834.7)	8.1 (3.1-14.7)		2509.3 (856.4-4396.1)	15.4 (5.3-26.4)	2.17 (2.07-2.28)
Zambia	9 (3.4-15.5)	0.3 (0.1-0.5)		62.4 (21.8-133.9)	0.9 (0.3-1.8)	3.29 (3.19-3.39)		283.5 (106.8-483.9)	8.5 (3.2-14.6)		1999.9 (680.1-4465)	23.6 (8.2-50.4)	3.19 (3.08-3.3)
Zimbabwe	17.1 (6.6-28)	0.4 (0.2-0.7)		82.6 (32.5-139)	1.2 (0.5-2)	3.95 (3.37-4.52)		480.9 (186.4-788.9)	11 (4.2-18.1)		2485 (988.2-4198.2)	31.4 (12.4-52.5)	4.11 (3.45-4.78)
ASDR, age-standardized death rate, DALYs, Disability-adjusted life-years.
